# Supplementary material for: APTES-Based Silica Nanoparticles as a Potential Modifier for the Selective Sequestration of CO2 Gas Molecules
Source: Nanomaterials (Basel). 2021 Oct 29;11(11):2893. doi: 10.3390/nano11112893 (PMC8620991; doi:10.3390/nano11112893)
Supplement: Supplementary file 1 [file nanomaterials-11-02893-s001.zip]

Archive with 1 entries (1 files):
- nanomaterials-1382622-supplementary.pdf
